# Supplementary material for: Spectroscopic and Pulse Radiolysis Studies of Water–Ethanolic Solutions of Albumins: Insight into Serum Albumin Aggregation
Source: Int J Mol Sci. 2025 Jun 29;26(13):6283. doi: 10.3390/ijms26136283 (PMC12249838; doi:10.3390/ijms26136283)
Supplement: Supplementary file 1 [file ijms-26-06283-s001.zip]

Archive with 1 entries (1 files):
- ijms-3701159-supplementary.pdf
